# Supplementary material for: CD93 overexpresses in liver hepatocellular carcinoma and represents a potential immunotherapy target
Source: Front Immunol. 2023 Jul 7;14:1158360. doi: 10.3389/fimmu.2023.1158360 (PMC10359974; doi:10.3389/fimmu.2023.1158360)
Supplement: Supplementary file 4 [file Table_1.xlsx]

## Sheet: TABLE1
Description	Gene markers	LIHC
		None		Purity
		Cor	P	Cor	P
B cell	CD19	0.214693	****	0.112166	*
	CD79A	0.306125	****	0.17127	**
T cell (general)	CD3D	0.212227	****	0.0838958	0.1199
	CD3E	0.398034	****	0.277357	****
	CD2	0.352582	****	0.233499	****
CD8+ T cell	CD8A	0.34358	****	0.249149	****
	CD8B	0.197541	***	0.0872129	0.1059
Monocyte	CD86	0.548714	****	0.480957	****
	CSF1R	0.564914	****	0.491071	****
TAM	CCL2	0.56821	****	0.484845	****
	CD68	0.420702	****	0.325439	****
	IL10	0.430418	****	0.324665	****
M1	IRF5	0.348446	****	0.377669	****
	PTGS2	0.649824	****	0.584546	****
	NOS2	0.437942	****	0.43198	****
M2	CD163	0.565593	****	0.502327	****
	VSIG4	0.537297	****	0.46471	****
	MS4A4A	0.572327	****	0.505991	****
Neutrophils	CEACAM8	0.0215001	0.6798	-0.0187063	0.7292
	ITGAM	0.475869	****	0.4152	****
	CCR7	0.479803	****	0.361254	****
Natural killer cell	KIR2DL1	0.0826811	0.1119	0.0758467	0.1598
	KIR2DL3	0.176757	***	0.131086	*
	KIR2DL4	0.103274	*	0.0631907	0.2417
	KIR3DL1	0.207017	****	0.205498	***
	KIR3DL2	0.128115	*	0.0799872	0.1382
	KIR3DL3	0.0324949	0.5327	0.0239966	0.6569
	KIR2DS4	0.0994602	0.0556	0.10924	*
Dendritic cell	HLA-DPB1	0.505106	****	0.417566	****
	HLA-DQB1	0.340864	****	0.233194	****
	HLA-DRA	0.527045	****	0.451615	****
	HLA-DPA1	0.559073	****	0.488732	****
	CD1C	0.506846	****	0.411096	****
	NRP1	0.634178	****	0.630305	****
	ITGAX	0.518529	****	0.445647	****
*p<0.05, **p<0.01, ***p<0.001, ****p＜0.0001.
